# Supplementary material for: Injection of Viscous Micro-Droplet via Nozzle-Driven Piezoelectric Micro-Jet and Its Performance Control Method
Source: Micromachines (Basel). 2023 Jun 18;14(6):1267. doi: 10.3390/mi14061267 (PMC10302590; doi:10.3390/mi14061267)
Supplement: Supplementary file 1 [file micromachines-14-01267-s001.zip]

Archive with 1 entries (1 files):
- micromachines-2458759-supplementary.mp4
